# Supplementary material for: How Many Hungarian Consumers Choose Lactose- and Gluten-Free Food Products Even When They Do Not Necessarily Need to?
Source: Foods. 2023 Oct 31;12(21):3984. doi: 10.3390/foods12213984 (PMC10649371; doi:10.3390/foods12213984)
Supplement: Supplementary file 1 [file foods-12-03984-s001.zip]

Archive with 1 entries (1 files):
- foods-2638786-supplementary.pdf
